# Supplementary material for: Changes in antioxidant status and DNA repair capacity are corroborated with molecular alterations in malignant thyroid tissue of patients with papillary thyroid cancer
Source: Front Mol Biosci. 2023 Aug 24;10:1237548. doi: 10.3389/fmolb.2023.1237548 (PMC10484572; doi:10.3389/fmolb.2023.1237548)
Supplement: Supplementary file 1 [file Table1.XLSX]

## Sheet: Supplementary Table 1
Supplementary Table 1. Primer sets for quantitative real time PCR analysis
Gene	Primer sequence	Fragment size (bp)	Annealing temperature (°C)
OGG1	Forward: 5'-GCATCGTACTCTAGCCTCCA-3'	214	60
	Reverse: 5'-GCTCTTGTCTCCTCGGTACA-3'
CAT	Forward: 5’-CGTGCTGAATGAGGAACAGA-3’	119	60
	Reverse: 5’-AGTCAGGGTGGACCTCAGTG-3’
GPX1	Forward: 5’-ACGATGTTGCCTGGAACTTT-3’	104	60
	Reverse: 5’-GATGTCAGGCTCGATGTCAA-3’
SOD1	Forward: 5’-GGCAAAGGTGGAAATGAAGA-3’	112	60
	Reverse: 5’-GGGCCTCAGACTACATCCAA-3’
SOD2	Forward: 5’-GCTCATGCTTGAGACCCAAT-3’	118	60
	Reverse: 5’-CACCCGATCTCGACTGATTT-3’
PRDX1	Forward: 5'-CCCTGTTGGCCGCTCTGTGG-3'	88	60
	Reverse: 5'-GCCAGCTGGGCACACTTCCC-3'
PRDX6	Forward: 5'-ACTTTCTGGGAGACTCATGGGGCA-3'	98	60
	Reverse: 5'-TGGTGCCAGCTTTGCAGCTCT-3'
RN18S1	Forward: 5'-GGTTTTCGGAACTGAGGCCATG-3'	107	60
	Reverse: 5'-GCTTTCGCTCTGGTCCGTCTTG-3'

## Sheet: Supplementary Table 2 
Supplementary Table 2. Summary statistic of sequencing clean reads alignment on target regions.
Sample	PTC1_BTG lesion	PTC1_PTC lesion	PTC2_BTG lesion	PTC2_PTC lesion	PTC3_BTG lesion	PTC3_PTC lesion	Mean
Initial bases on target (M)	60.46	60.46	60.46	60.46	60.46	60.46	60.46
Total effective reads (M)	123.43	143.02	146.24	132.8	86.5	79.71	118.617
Total effective bases (Gb)	12.23	14.22	14.52	13.2	8.53	7.89	11.765
Effective sequences on target (Gb)	3.98	9.18	7.92	7.72	2.99	2.92	5.785
Capture specificity (%)	32.55	64.54	54.52	58.49	35.03	37.03	47.0267
Mapping rate on genome (%)	99.77	99.84	99.83	99.84	99.81	99.81	99.8167
Duplicate rate on genome (%)	9.22	22.16	17.32	12.01	4.39	3.44	11.4233
Mismatch rate in target region (%)	0.62	0.57	0.63	0.64	0.71	0.73	0.65
Fraction of target covered ≥ 1× (%)	99.93	99.96	99.95	99.95	99.65	99.66	99.85
Fraction of target covered ≥ 4× (%)	99.63	99.86	99.84	99.82	99.11	99.14	99.5667
Fraction of target covered ≥ 10× (%)	98.4	99.55	99.46	99.38	97.2	97.21	98.5333
Fraction of target covered ≥ 20× (%)	93.84	98.62	98.35	98.16	90.16	89.68	94.8017

## Sheet: Supplementary Table 3
Supplementary Table 3. Significantly enriched Gene Ontology (GO) Biological Processes in benign and malignant lesions.
GO	Description	PARENT_GO	LogP	Gene	Category
GO:0031344	regulation of cell projection organization	19_GO:0050789 regulation of biological process	-5	APC|CD44|CHRNA3|DGKG|DCC|KEL|MDK|PRKD1|IFT88|CAMSAP2|GRIP1|TENM2|IFT20|SEZ6	Benign
GO:1905114	cell surface receptor signaling pathway involved in cell-cell signaling	19_GO:0023052 signaling	-5	APC|CHRNA3|CTNND1|CELSR3|P2RX3|TRPV1|WNT2B|WLS|PYGO2|SEZ6	Benign
GO:0009991	response to extracellular stimulus	19_GO:0050896 response to stimulus	-5	ERCC6|G6PD|FOXK2|PIK3C3|PRKD1|PSPH|TRPV1|WNT2B|MYH13|SIRT2|SESN1|LARS1	Benign
GO:0060322	head development	19_GO:0032502 developmental process	-4.6	ARCN1|ZFHX3|BRCA2|CTNND1|G6PD|LRP2|MDK|PAX6|PFAS|WNT2B|SIRT2|WLS|PYGO2|EFHC1|SEZ6	Benign
GO:0031667	response to nutrient levels	19_GO:0050896 response to stimulus	-4.5	G6PD|FOXK2|PIK3C3|PRKD1|PSPH|TRPV1|WNT2B|MYH13|SIRT2|SESN1|LARS1	Benign
GO:0120035	regulation of plasma membrane bounded cell projection organization	19_GO:0050789 regulation of biological process	-4.5	APC|CD44|CHRNA3|DGKG|DCC|KEL|MDK|PRKD1|IFT88|CAMSAP2|TENM2|IFT20|SEZ6	Benign
GO:0007420	brain development	19_GO:0032502 developmental process	-4.3	ARCN1|ZFHX3|BRCA2|CTNND1|G6PD|LRP2|MDK|PAX6|WNT2B|SIRT2|WLS|PYGO2|EFHC1|SEZ6	Benign
GO:0043201	response to leucine	19_GO:0050896 response to stimulus	-4.3	PIK3C3|SESN1|LARS1	Benign
GO:0006869	lipid transport	19_GO:0051179 localization	-4.3	ABCA1|LPA|SOAT2|ABCA7|OSBP2|ATP10A|ABCC11|OSBPL10|ANO6	Benign
GO:0034330	cell junction organization	19_GO:0009987 cellular process	-4.3	APC|COL4A5|CTNND1|TNC|ITGB4|TJP1|PPFIBP2|UNC13A|ERC1|TLN2|SEZ6	Benign
GO:0007528	neuromuscular junction development	19_GO:0009987 cellular process	-4.2	COL4A5|TNC|PPFIBP2|UNC13A	Benign
GO:0015918	sterol transport	19_GO:0051179 localization	-4.2	ABCA1|SOAT2|ABCA7|OSBP2|OSBPL10	Benign
GO:0007588	excretion	19_GO:0032501 multicellular organismal process	-4.1	CHRNA3|MDK|TRPV1	Benign
GO:0060828	regulation of canonical Wnt signaling pathway	19_GO:0023052 signaling	-4.1	APC|CTNND1|MDK|SCEL|PTPRU|WLS|BICC1|IFT20	Benign
GO:0042594	response to starvation	19_GO:0050896 response to stimulus	-4	FOXK2|PIK3C3|PRKD1|WNT2B|MYH13|SESN1|LARS1	Benign
GO:0015748	organophosphate ester transport	19_GO:0051179 localization	-3.9	ABCA1|ABCA7|ATP10A|ABCC11|OSBPL10|ANO6	Benign
GO:0009611	response to wounding	19_GO:0050896 response to stimulus	-3.9	CD44|CNN2|DGKG|F13A1|TNC|ITGB4|MDK|PAX6|SERPINA10|ANO6	Benign
GO:0010876	lipid localization	19_GO:0051179 localization	-3.9	ABCA1|LPA|SOAT2|ABCA7|OSBP2|ATP10A|ABCC11|OSBPL10|ANO6	Benign
GO:0045332	phospholipid translocation	19_GO:0051179 localization	-3.9	ABCA1|ABCA7|ATP10A|ANO6	Benign
GO:0098609	cell-cell adhesion	19_GO:0009987 cellular process	-3.8	CD44|CTNND1|DCC|CELSR3|KRT18|PCDH1|TJP1|PTPRU|TENM2|TLN2|MYPN	Benign
GO:0031175	neuron projection development	19_GO:0032502 developmental process	-3.7	DCC|ERCC6|GRM7|TNC|LRP2|PAX6|IFT88|CAMSAP2|GRIP1|MYPN|IFT20|FRYL	Benign
GO:0015914	phospholipid transport	19_GO:0051179 localization	-3.7	ABCA1|ABCA7|ATP10A|OSBPL10|ANO6	Benign
GO:0050773	regulation of dendrite development	19_GO:0032502 developmental process	-3.7	CHRNA3|DGKG|DCC|CAMSAP2|SEZ6	Benign
GO:0015850	organic hydroxy compound transport	19_GO:0051179 localization	-3.7	ABCA1|SOAT2|ABCA7|OSBP2|ABCC11|OSBPL10	Benign
GO:0034204	lipid translocation	19_GO:0051179 localization	-3.7	ABCA1|ABCA7|ATP10A|ANO6	Benign
GO:0007274	neuromuscular synaptic transmission	19_GO:0023052 signaling	-3.6	CHRNA3|P2RX3|ERC1	Benign
GO:0034377	plasma lipoprotein particle assembly	19_GO:0032501 multicellular organismal process	-3.6	ABCA1|SOAT2|ABCA7	Benign
GO:0009267	cellular response to starvation	19_GO:0050896 response to stimulus	-3.6	PIK3C3|PRKD1|WNT2B|MYH13|SESN1|LARS1	Benign
GO:0071496	cellular response to external stimulus	19_GO:0050896 response to stimulus	-3.6	CNN2|ERCC6|PIK3C3|PRKD1|WNT2B|MYH13|SESN1|LARS1	Benign
GO:0060079	excitatory postsynaptic potential	19_GO:0023052 signaling	-3.5	CHRNA3|P2RX3|TRPV1|SEZ6	Benign
GO:0098916	anterograde trans-synaptic signaling	19_GO:0023052 signaling	-3.5	CHRNA3|GRM7|P2RX3|TRPV1|DLGAP1|UNC13A|ERC1|HRH4|SEZ6	Benign
GO:0007268	chemical synaptic transmission	19_GO:0023052 signaling	-3.5	CHRNA3|GRM7|P2RX3|TRPV1|DLGAP1|UNC13A|ERC1|HRH4|SEZ6	Benign
GO:0097035	regulation of membrane lipid distribution	19_GO:0065007 biological regulation	-3.5	ABCA1|ABCA7|ATP10A|ANO6	Benign
GO:0031668	cellular response to extracellular stimulus	19_GO:0050896 response to stimulus	-3.5	ERCC6|PIK3C3|PRKD1|WNT2B|MYH13|SESN1|LARS1	Benign
GO:0065005	protein-lipid complex assembly	19_GO:0009987 cellular process	-3.5	ABCA1|SOAT2|ABCA7	Benign
GO:0033344	cholesterol efflux	19_GO:0051179 localization	-3.5	ABCA1|SOAT2|ABCA7	Benign
GO:0099565	chemical synaptic transmission, postsynaptic	19_GO:0023052 signaling	-3.4	CHRNA3|P2RX3|TRPV1|SEZ6	Benign
GO:0099537	trans-synaptic signaling	19_GO:0023052 signaling	-3.4	CHRNA3|GRM7|P2RX3|TRPV1|DLGAP1|UNC13A|ERC1|HRH4|SEZ6	Benign
GO:0008203	cholesterol metabolic process	19_GO:0008152 metabolic process	-3.4	ABCA1|ACLY|CYP2D6|G6PD|SOAT2	Benign
GO:0010721	negative regulation of cell development	19_GO:0032502 developmental process	-3.4	BRINP1|DCC|PAX6|TRPV1|SIRT2|PRTG	Benign
GO:0008202	steroid metabolic process	19_GO:0008152 metabolic process	-3.4	ABCA1|ACLY|CYP2D6|G6PD|LRP2|SULT1A2|SOAT2	Benign
GO:0006835	dicarboxylic acid transport	19_GO:0051179 localization	-3.3	LRP2|TRPV1|SLC25A13|SLC26A7	Benign
GO:0030111	regulation of Wnt signaling pathway	19_GO:0023052 signaling	-3.3	APC|CTNND1|MDK|SCEL|PTPRU|WLS|BICC1|IFT20	Benign
GO:0033555	multicellular organismal response to stress	19_GO:0032501 multicellular organismal process	-3.3	BRINP1|MDK|P2RX3|TRPV1	Benign
GO:0010165	response to X-ray	19_GO:0050896 response to stimulus	-3.3	BRCA2|ERCC6|MSH2	Benign
GO:0051302	regulation of cell division	19_GO:0050789 regulation of biological process	-3.3	BRCA2|MDK|PAX6|PIK3C3|SIRT2|EFHC1	Benign
GO:0045911	positive regulation of DNA recombination	19_GO:0048518 positive regulation of biological process	-3.2	ERCC6|MSH2|TRRAP|MMS19	Benign
GO:1902652	secondary alcohol metabolic process	19_GO:0008152 metabolic process	-3.2	ABCA1|ACLY|CYP2D6|G6PD|SOAT2	Benign
GO:0090407	organophosphate biosynthetic process	19_GO:0008152 metabolic process	-3.2	ACLY|DGKG|G6PD|PFAS|PIGH|PIK3C2B|PIK3C3|SLC25A13|LPIN1|FCSK	Benign
GO:0099536	synaptic signaling	19_GO:0023052 signaling	-3.2	CHRNA3|GRM7|P2RX3|TRPV1|DLGAP1|UNC13A|ERC1|HRH4|SEZ6	Benign
GO:1901699	cellular response to nitrogen compound	19_GO:0050896 response to stimulus	-3.2	APC|CHRNA3|P2RX3|PXN|TRPV1|BCAR1|SIRT2|LPIN1|SESN1|LARS1|HRH4	Benign
GO:0016125	sterol metabolic process	19_GO:0008152 metabolic process	-3.1	ABCA1|ACLY|CYP2D6|G6PD|SOAT2	Benign
GO:0002088	lens development in camera-type eye	19_GO:0032502 developmental process	-3.1	PAX6|WNT2B|PYGO2|UNC45B	Benign
GO:0050768	negative regulation of neurogenesis	19_GO:0032502 developmental process	-3	BRINP1|DCC|PAX6|SIRT2|PRTG	Benign
GO:0031669	cellular response to nutrient levels	19_GO:0050896 response to stimulus	-3	PIK3C3|PRKD1|WNT2B|MYH13|SESN1|LARS1	Benign
GO:0090090	negative regulation of canonical Wnt signaling pathway	19_GO:0023052 signaling	-3	APC|CTNND1|MDK|PTPRU|BICC1	Benign
GO:0007017	microtubule-based process	19_GO:0009987 cellular process	-3	BRCA2|PAX6|IFT88|AP3B2|MTCL1|CAMSAP2|DNAAF5|FYCO1|IFT20|EFHC1|DEUP1|CCDC63	Benign
GO:1905168	positive regulation of double-strand break repair via homologous recombination	19_GO:0048518 positive regulation of biological process	-3	ERCC6|TRRAP|MMS19	Benign
GO:0051961	negative regulation of nervous system development	19_GO:0032502 developmental process	-3	BRINP1|DCC|PAX6|SIRT2|PRTG	Benign
GO:2000177	regulation of neural precursor cell proliferation	19_GO:0050789 regulation of biological process	-2.9	LRP2|MDK|PAX6|SIRT2	Benign
GO:0071417	cellular response to organonitrogen compound	19_GO:0050896 response to stimulus	-2.9	APC|P2RX3|PXN|TRPV1|BCAR1|SIRT2|LPIN1|SESN1|LARS1|HRH4	Benign
GO:0031099	regeneration	19_GO:0032502 developmental process	-2.9	TNC|MDK|PTPRU|LPIN1|SERPINA10	Benign
GO:0071827	plasma lipoprotein particle organization	19_GO:0032501 multicellular organismal process	-2.8	ABCA1|SOAT2|ABCA7	Benign
GO:0070848	response to growth factor	19_GO:0050896 response to stimulus	-2.8	ZFHX3|CD44|FGFR3|LRP2|PRKD1|PXN|TRPV1|BCAR1|SIRT2	Benign
GO:0007169	transmembrane receptor protein tyrosine kinase signaling pathway	19_GO:0023052 signaling	-2.8	APC|CHRNA3|COL4A5|FGFR3|PRKD1|PXN|BCAR1|SIRT2	Benign
GO:0060078	regulation of postsynaptic membrane potential	19_GO:0065007 biological regulation	-2.8	CHRNA3|P2RX3|TRPV1|SEZ6	Benign
GO:0006066	alcohol metabolic process	19_GO:0008152 metabolic process	-2.8	ABCA1|ACLY|CYP2D6|G6PD|SULT1A2|TKTL1|SOAT2	Benign
GO:0071825	protein-lipid complex subunit organization	19_GO:0009987 cellular process	-2.7	ABCA1|SOAT2|ABCA7	Benign
GO:0120162	positive regulation of cold-induced thermogenesis	19_GO:0048518 positive regulation of biological process	-2.7	APC|LPIN1|EBF2|TRPM8	Benign
GO:0006006	glucose metabolic process	19_GO:0008152 metabolic process	-2.7	G6PD|FOXK2|TKTL1|SLC25A13	Benign
GO:0034198	cellular response to amino acid starvation	19_GO:0050896 response to stimulus	-2.7	PRKD1|SESN1|LARS1	Benign
GO:0006954	inflammatory response	19_GO:0050896 response to stimulus	-2.7	CD44|MDK|PRKD1|TRPV1|PSTPIP1|ADGRE2|SCYL1|HRH4|ANO6	Benign
GO:0021700	developmental maturation	19_GO:0032502 developmental process	-2.6	ARCN1|BRCA2|FGFR3|G6PD|UNC13A|SEZ6	Benign
GO:1990928	response to amino acid starvation	19_GO:0050896 response to stimulus	-2.6	PRKD1|SESN1|LARS1	Benign
GO:0010975	regulation of neuron projection development	19_GO:0032502 developmental process	-2.6	CHRNA3|DGKG|DCC|KEL|MDK|PRKD1|CAMSAP2|SEZ6	Benign
GO:0010506	regulation of autophagy	19_GO:0008152 metabolic process	-2.6	FOXK2|PIK3C3|PRKD1|SIRT2|MTCL1|SESN1|FYCO1	Benign
GO:0010256	endomembrane system organization	19_GO:0009987 cellular process	-2.6	ABCA1|PIK3C3|PRKD1|ABCA7|ARFGEF1|SIRT2|LPIN1|VPS33B|ANO6	Benign
GO:0021695	cerebellar cortex development	19_GO:0032502 developmental process	-2.6	ARCN1|MDK|SEZ6	Benign
GO:0030178	negative regulation of Wnt signaling pathway	19_GO:0023052 signaling	-2.6	APC|CTNND1|MDK|PTPRU|BICC1	Benign
GO:2000179	positive regulation of neural precursor cell proliferation	19_GO:0048518 positive regulation of biological process	-2.6	LRP2|MDK|PAX6	Benign
GO:0007586	digestion	19_GO:0032501 multicellular organismal process	-2.6	MDK|PRSS3|SOAT2|SLC26A7	Benign
GO:0051960	regulation of nervous system development	19_GO:0032502 developmental process	-2.6	BRINP1|DCC|LRP2|MDK|PAX6|SIRT2|LPIN1|PRTG	Benign
GO:0016055	Wnt signaling pathway	19_GO:0023052 signaling	-2.5	APC|CTNND1|CELSR3|WNT2B|WLS|PYGO2	Benign
GO:0198738	cell-cell signaling by wnt	19_GO:0023052 signaling	-2.5	APC|CTNND1|CELSR3|WNT2B|WLS|PYGO2	Benign
GO:0044282	small molecule catabolic process	19_GO:0008152 metabolic process	-2.5	EHHADH|FOXK2|SULT1A2|TKTL1|LPIN1|ADA2|AGXT2	Benign
GO:0048640	negative regulation of developmental growth	19_GO:0040007 growth	-2.5	DCC|FGFR3|G6PD|SPAG9	Benign
GO:0046486	glycerolipid metabolic process	19_GO:0008152 metabolic process	-2.5	DGKG|PIGH|PIK3C2B|PIK3C3|LPIN1|OSBPL10|NKX2-3	Benign
GO:0097006	regulation of plasma lipoprotein particle levels	19_GO:0050789 regulation of biological process	-2.5	ABCA1|SOAT2|ABCA7	Benign
GO:0006289	nucleotide-excision repair	19_GO:0050896 response to stimulus	-2.5	BRCA2|ERCC6|MMS19	Benign
GO:0097190	apoptotic signaling pathway	19_GO:0023052 signaling	-2.5	ATP2A1|BRCA2|ERCC6|FGFR3|KRT18|MSH2	Benign
GO:0050767	regulation of neurogenesis	19_GO:0032502 developmental process	-2.5	BRINP1|DCC|LRP2|MDK|PAX6|SIRT2|PRTG	Benign
GO:0008610	lipid biosynthetic process	19_GO:0008152 metabolic process	-2.4	ACLY|CYP2D6|DGKG|G6PD|PIGH|PIK3C2B|PIK3C3|PRKD1|LPIN1	Benign
GO:0007610	behavior	19_GO:0032501 multicellular organismal process	-2.4	ARCN1|CHRNA3|BRINP1|MDK|P2RX3|TRPV1|ABCA7|IFT20|SEZ6	Benign
GO:0071363	cellular response to growth factor stimulus	19_GO:0050896 response to stimulus	-2.4	CD44|FGFR3|LRP2|PRKD1|PXN|TRPV1|BCAR1|SIRT2	Benign
GO:1901615	organic hydroxy compound metabolic process	19_GO:0008152 metabolic process	-2.4	ABCA1|ACLY|CYP2D6|G6PD|LRP2|SULT1A2|TKTL1|SOAT2	Benign
GO:0051346	negative regulation of hydrolase activity	19_GO:0065007 biological regulation	-2.4	CD44|COL7A1|ITIH1|LPA|ARFGEF1|LPIN1|SERPINA10	Benign
GO:0030301	cholesterol transport	19_GO:0051179 localization	-2.4	ABCA1|SOAT2|ABCA7	Benign
GO:1901137	carbohydrate derivative biosynthetic process	19_GO:0008152 metabolic process	-2.4	ACLY|G6PD|PFAS|PIGH|GALNT4|SLC25A13|GALNT5|ADA2|FCSK	Benign
GO:0007043	cell-cell junction assembly	19_GO:0009987 cellular process	-2.4	APC|CTNND1|TJP1|TLN2	Benign
GO:0045596	negative regulation of cell differentiation	19_GO:0032502 developmental process	-2.4	ABCA1|BRINP1|DCC|G6PD|MDK|PAX6|TRPV1|SPAG9|SIRT2|PRTG	Benign
GO:0002285	lymphocyte activation involved in immune response	19_GO:0002376 immune system process	-2.4	CD1C|MDK|MSH2|NKX2-3	Benign
GO:0006281	DNA repair	19_GO:0050896 response to stimulus	-2.3	BRCA2|ERCC6|MSH2|RAD51B|TRRAP|POLG2|FAM111A|MMS19	Benign
GO:0050808	synapse organization	19_GO:0009987 cellular process	-2.3	COL4A5|TNC|PPFIBP2|UNC13A|ERC1|SEZ6	Benign
GO:0009612	response to mechanical stimulus	19_GO:0050896 response to stimulus	-2.3	CNN2|MDK|P2RX3|PSPH|SCEL	Benign
GO:0046474	glycerophospholipid biosynthetic process	19_GO:0008152 metabolic process	-2.3	DGKG|PIGH|PIK3C2B|PIK3C3|LPIN1	Benign
GO:0051272	positive regulation of cellular component movement	19_GO:0051179 localization	-2.3	APC|ATP2A1|MDK|PRKD1|TJP1|SPAG9|BCAR1|ELP3|ANO6	Benign
GO:0006650	glycerophospholipid metabolic process	19_GO:0008152 metabolic process	-2.3	DGKG|PIGH|PIK3C2B|PIK3C3|LPIN1|OSBPL10	Benign
GO:0031100	animal organ regeneration	19_GO:0032502 developmental process	-2.3	PTPRU|LPIN1|SERPINA10	Benign
GO:0007281	germ cell development	19_GO:0022414 reproductive process	-2.3	BRCA2|MDK|MSH2|OSBP2|PYGO2|CCDC63	Benign
GO:0007167	enzyme-linked receptor protein signaling pathway	19_GO:0023052 signaling	-2.3	APC|CHRNA3|COL4A5|FGFR3|PRKD1|PXN|BCAR1|PTPRU|SIRT2	Benign
GO:0051054	positive regulation of DNA metabolic process	19_GO:0048518 positive regulation of biological process	-2.3	ERCC6|MSH2|TRRAP|POLG2|LPIN1|MMS19	Benign
GO:0000018	regulation of DNA recombination	19_GO:0008152 metabolic process	-2.3	ERCC6|MSH2|TRRAP|MMS19	Benign
GO:0051640	organelle localization	19_GO:0051179 localization	-2.3	ARCN1|ATP2A1|PAX6|AP3B2|SPAG9|UNC13A|VPS33B|FYCO1	Benign
GO:0060284	regulation of cell development	19_GO:0032502 developmental process	-2.3	BRINP1|DCC|LRP2|MDK|PAX6|TRPV1|SIRT2|PRTG	Benign
GO:0008630	intrinsic apoptotic signaling pathway in response to DNA damage	19_GO:0023052 signaling	-2.2	BRCA2|ERCC6|MSH2	Benign
GO:0120031	plasma membrane bounded cell projection assembly	19_GO:0009987 cellular process	-2.2	ITGB4|IFT88|DNAAF5|IFT20|CCDC63|ANO6|SPATA13	Benign
GO:0048732	gland development	19_GO:0032502 developmental process	-2.2	TNC|MDK|PAX6|SERPINA10|WLS|PYGO2|NKX2-3	Benign
GO:0022604	regulation of cell morphogenesis	19_GO:0032502 developmental process	-2.2	CD44|MDK|SPAG9|UNC13A|GRIP1|ATP10A	Benign
GO:2001020	regulation of response to DNA damage stimulus	19_GO:0050896 response to stimulus	-2.2	BRCA2|CD44|ERCC6|TRRAP|BCLAF1|MMS19	Benign
GO:0010569	regulation of double-strand break repair via homologous recombination	19_GO:0050896 response to stimulus	-2.2	ERCC6|TRRAP|MMS19	Benign
GO:0019318	hexose metabolic process	19_GO:0008152 metabolic process	-2.2	G6PD|FOXK2|TKTL1|SLC25A13	Benign
GO:0022600	digestive system process	19_GO:0032501 multicellular organismal process	-2.2	MDK|SOAT2|SLC26A7	Benign
GO:0045017	glycerolipid biosynthetic process	19_GO:0008152 metabolic process	-2.1	DGKG|PIGH|PIK3C2B|PIK3C3|LPIN1	Benign
GO:0048015	phosphatidylinositol-mediated signaling	19_GO:0023052 signaling	-2.1	PIK3C2B|PIK3C3|SIRT2	Benign
GO:0030031	cell projection assembly	19_GO:0009987 cellular process	-2.1	ITGB4|IFT88|DNAAF5|IFT20|CCDC63|ANO6|SPATA13	Benign
GO:0000226	microtubule cytoskeleton organization	19_GO:0009987 cellular process	-2.1	BRCA2|PAX6|MTCL1|CAMSAP2|DNAAF5|EFHC1|DEUP1|CCDC63	Benign
GO:0007188	adenylate cyclase-modulating G protein-coupled receptor signaling pathway	19_GO:0023052 signaling	-2.1	ABCA1|GRM7|MC5R|ADGRE2|HRH4	Benign
GO:0030902	hindbrain development	19_GO:0032502 developmental process	-2.1	ARCN1|MDK|WLS|SEZ6	Benign
GO:0120161	regulation of cold-induced thermogenesis	19_GO:0032501 multicellular organismal process	-2.1	APC|LPIN1|EBF2|TRPM8	Benign
GO:1903036	positive regulation of response to wounding	19_GO:0048518 positive regulation of biological process	-2.1	MDK|ARFGEF1|ANO6	Benign
GO:0046942	carboxylic acid transport	19_GO:0051179 localization	-2.1	LRP2|TRPV1|SLC25A13|ABCC11|SLC26A7	Benign
GO:0051053	negative regulation of DNA metabolic process	19_GO:0048519 negative regulation of biological process	-2.1	BRCA2|ERCC6|MSH2|NAT10	Benign
GO:0051052	regulation of DNA metabolic process	19_GO:0008152 metabolic process	-2.1	BRCA2|ERCC6|MSH2|TRRAP|POLG2|LPIN1|NAT10|MMS19	Benign
GO:0097193	intrinsic apoptotic signaling pathway	19_GO:0023052 signaling	-2.1	ATP2A1|BRCA2|ERCC6|MSH2	Benign
GO:0048017	inositol lipid-mediated signaling	19_GO:0023052 signaling	-2.1	PIK3C2B|PIK3C3|SIRT2	Benign
GO:0044283	small molecule biosynthetic process	19_GO:0008152 metabolic process	-2.1	ACLY|CYP2D6|G6PD|PSPH|SLC25A13|ADA2|AGXT2	Benign
GO:0042060	wound healing	19_GO:0050896 response to stimulus	-2.1	CD44|CNN2|DGKG|F13A1|SERPINA10|ANO6	Benign
GO:0050804	modulation of chemical synaptic transmission	19_GO:0023052 signaling	-2	CHRNA3|DCC|GRM7|P2RX3|DLGAP1|UNC13A|ERC1	Benign
GO:0099177	regulation of trans-synaptic signaling	19_GO:0023052 signaling	-2	CHRNA3|DCC|GRM7|P2RX3|DLGAP1|UNC13A|ERC1	Benign
GO:0001655	urogenital system development	19_GO:0032502 developmental process	-2	TNC|LRP2|IFT88|BICC1|IFT20|PYGO2	Benign
GO:0006790	sulfur compound metabolic process	19_GO:0008152 metabolic process	-2	ACLY|G6PD|SULT1A2|SUOX|TKTL1|MMS19	Benign
GO:0018210	peptidyl-threonine modification	19_GO:0008152 metabolic process	-2	PRKD1|GALNT4|HIPK3	Benign
GO:0043086	negative regulation of catalytic activity	19_GO:0065007 biological regulation	-2	APC|CD44|COL7A1|GRM7|ITIH1|LPA|HIPK3|ARFGEF1|LPIN1|SERPINA10	Benign
GO:0008654	phospholipid biosynthetic process	19_GO:0008152 metabolic process	-2	DGKG|PIGH|PIK3C2B|PIK3C3|LPIN1	Benign
GO:1905114	cell surface receptor signaling pathway involved in cell-cell signaling	19_GO:0023052 signaling	-5.7	APC|CHRNA3|CTNND1|CELSR3|P2RX3|TRPV1|WNT2B|WLS|PYGO2|SEZ6|CD24	Malignant
GO:0060322	head development	19_GO:0032502 developmental process	-5.2	ARCN1|ZFHX3|BCR|BRCA2|CTNND1|G6PD|LRP2|MDK|PAX6|PFAS|WNT2B|SIRT2|WLS|PYGO2|EFHC1|SEZ6	Malignant
GO:0031344	regulation of cell projection organization	19_GO:0050789 regulation of biological process	-4.9	APC|CD44|CHRNA3|DGKG|DCC|KEL|MDK|PRKD1|IFT88|CAMSAP2|GRIP1|TENM2|IFT20|SEZ6	Malignant
GO:0034330	cell junction organization	19_GO:0009987 cellular process	-4.9	APC|BCR|COL4A5|CTNND1|TNC|ITGB4|TJP1|PPFIBP2|UNC13A|ERC1|TLN2|SEZ6	Malignant
GO:0009991	response to extracellular stimulus	19_GO:0050896 response to stimulus	-4.9	ERCC6|G6PD|FOXK2|PIK3C3|PRKD1|PSPH|TRPV1|WNT2B|MYH13|SIRT2|SESN1|LARS1	Malignant
GO:0007420	brain development	19_GO:0032502 developmental process	-4.8	ARCN1|ZFHX3|BCR|BRCA2|CTNND1|G6PD|LRP2|MDK|PAX6|WNT2B|SIRT2|WLS|PYGO2|EFHC1|SEZ6	Malignant
GO:0031667	response to nutrient levels	19_GO:0050896 response to stimulus	-4.5	G6PD|FOXK2|PIK3C3|PRKD1|PSPH|TRPV1|WNT2B|MYH13|SIRT2|SESN1|LARS1	Malignant
GO:0120035	regulation of plasma membrane bounded cell projection organization	19_GO:0050789 regulation of biological process	-4.4	APC|CD44|CHRNA3|DGKG|DCC|KEL|MDK|PRKD1|IFT88|CAMSAP2|TENM2|IFT20|SEZ6	Malignant
GO:0098609	cell-cell adhesion	19_GO:0009987 cellular process	-4.4	CD44|CTNND1|DCC|CELSR3|KRT18|PCDH1|TJP1|PTPRU|TENM2|TLN2|MYPN|CD24	Malignant
GO:0031175	neuron projection development	19_GO:0032502 developmental process	-4.3	DCC|ERCC6|GRM7|TNC|LAMA2|LRP2|PAX6|IFT88|CAMSAP2|GRIP1|MYPN|IFT20|FRYL	Malignant
GO:0043201	response to leucine	19_GO:0050896 response to stimulus	-4.3	PIK3C3|SESN1|LARS1	Malignant
GO:0006869	lipid transport	19_GO:0051179 localization	-4.2	ABCA1|LPA|SOAT2|ABCA7|OSBP2|ATP10A|ABCC11|OSBPL10|ANO6	Malignant
GO:0007528	neuromuscular junction development	19_GO:0009987 cellular process	-4.2	COL4A5|TNC|PPFIBP2|UNC13A	Malignant
GO:0015918	sterol transport	19_GO:0051179 localization	-4.2	ABCA1|SOAT2|ABCA7|OSBP2|OSBPL10	Malignant
GO:0007588	excretion	19_GO:0032501 multicellular organismal process	-4.1	CHRNA3|MDK|TRPV1	Malignant
GO:0060828	regulation of canonical Wnt signaling pathway	19_GO:0023052 signaling	-4	APC|CTNND1|MDK|SCEL|PTPRU|WLS|BICC1|IFT20	Malignant
GO:0042594	response to starvation	19_GO:0050896 response to stimulus	-3.9	FOXK2|PIK3C3|PRKD1|WNT2B|MYH13|SESN1|LARS1	Malignant
GO:0015748	organophosphate ester transport	19_GO:0051179 localization	-3.9	ABCA1|ABCA7|ATP10A|ABCC11|OSBPL10|ANO6	Malignant
GO:0010876	lipid localization	19_GO:0051179 localization	-3.8	ABCA1|LPA|SOAT2|ABCA7|OSBP2|ATP10A|ABCC11|OSBPL10|ANO6	Malignant
GO:0045332	phospholipid translocation	19_GO:0051179 localization	-3.8	ABCA1|ABCA7|ATP10A|ANO6	Malignant
GO:0015914	phospholipid transport	19_GO:0051179 localization	-3.7	ABCA1|ABCA7|ATP10A|OSBPL10|ANO6	Malignant
GO:0050773	regulation of dendrite development	19_GO:0032502 developmental process	-3.7	CHRNA3|DGKG|DCC|CAMSAP2|SEZ6	Malignant
GO:0034204	lipid translocation	19_GO:0051179 localization	-3.7	ABCA1|ABCA7|ATP10A|ANO6	Malignant
GO:0015850	organic hydroxy compound transport	19_GO:0051179 localization	-3.7	ABCA1|SOAT2|ABCA7|OSBP2|ABCC11|OSBPL10	Malignant
GO:0006289	nucleotide-excision repair	19_GO:0050896 response to stimulus	-3.6	BRCA2|ERCC6|ATXN3|MMS19	Malignant
GO:0007274	neuromuscular synaptic transmission	19_GO:0023052 signaling	-3.6	CHRNA3|P2RX3|ERC1	Malignant
GO:0034377	plasma lipoprotein particle assembly	19_GO:0032501 multicellular organismal process	-3.6	ABCA1|SOAT2|ABCA7	Malignant
GO:0009267	cellular response to starvation	19_GO:0050896 response to stimulus	-3.6	PIK3C3|PRKD1|WNT2B|MYH13|SESN1|LARS1	Malignant
GO:0060079	excitatory postsynaptic potential	19_GO:0023052 signaling	-3.5	CHRNA3|P2RX3|TRPV1|SEZ6	Malignant
GO:0098916	anterograde trans-synaptic signaling	19_GO:0023052 signaling	-3.5	CHRNA3|GRM7|ATXN3|P2RX3|TRPV1|UNC13A|ERC1|HRH4|SEZ6	Malignant
GO:0007268	chemical synaptic transmission	19_GO:0023052 signaling	-3.5	CHRNA3|GRM7|ATXN3|P2RX3|TRPV1|UNC13A|ERC1|HRH4|SEZ6	Malignant
GO:0097035	regulation of membrane lipid distribution	19_GO:0065007 biological regulation	-3.4	ABCA1|ABCA7|ATP10A|ANO6	Malignant
GO:0033344	cholesterol efflux	19_GO:0051179 localization	-3.4	ABCA1|SOAT2|ABCA7	Malignant
GO:0065005	protein-lipid complex assembly	19_GO:0009987 cellular process	-3.4	ABCA1|SOAT2|ABCA7	Malignant
GO:0099565	chemical synaptic transmission, postsynaptic	19_GO:0023052 signaling	-3.4	CHRNA3|P2RX3|TRPV1|SEZ6	Malignant
GO:0007169	transmembrane receptor protein tyrosine kinase signaling pathway	19_GO:0023052 signaling	-3.4	APC|BRAF|CHRNA3|COL4A5|FGFR3|PRKD1|PXN|BCAR1|SIRT2	Malignant
GO:0031668	cellular response to extracellular stimulus	19_GO:0050896 response to stimulus	-3.4	ERCC6|PIK3C3|PRKD1|WNT2B|MYH13|SESN1|LARS1	Malignant
GO:0099537	trans-synaptic signaling	19_GO:0023052 signaling	-3.3	CHRNA3|GRM7|ATXN3|P2RX3|TRPV1|UNC13A|ERC1|HRH4|SEZ6	Malignant
GO:0008203	cholesterol metabolic process	19_GO:0008152 metabolic process	-3.3	ABCA1|ACLY|CYP2D6|G6PD|SOAT2	Malignant
GO:0006835	dicarboxylic acid transport	19_GO:0051179 localization	-3.3	LRP2|TRPV1|SLC25A13|SLC26A7	Malignant
GO:0008202	steroid metabolic process	19_GO:0008152 metabolic process	-3.3	ABCA1|ACLY|CYP2D6|G6PD|LRP2|SULT1A2|SOAT2	Malignant
GO:0030111	regulation of Wnt signaling pathway	19_GO:0023052 signaling	-3.3	APC|CTNND1|MDK|SCEL|PTPRU|WLS|BICC1|IFT20	Malignant
GO:0010165	response to X-ray	19_GO:0050896 response to stimulus	-3.2	BRCA2|ERCC6|MSH2	Malignant
GO:0198738	cell-cell signaling by wnt	19_GO:0023052 signaling	-3.2	APC|CTNND1|CELSR3|WNT2B|WLS|PYGO2|CD24	Malignant
GO:0016055	Wnt signaling pathway	19_GO:0023052 signaling	-3.2	APC|CTNND1|CELSR3|WNT2B|WLS|PYGO2|CD24	Malignant
GO:0051302	regulation of cell division	19_GO:0050789 regulation of biological process	-3.2	BRCA2|MDK|PAX6|PIK3C3|SIRT2|EFHC1	Malignant
GO:0045911	positive regulation of DNA recombination	19_GO:0048518 positive regulation of biological process	-3.2	ERCC6|MSH2|TRRAP|MMS19	Malignant
GO:0009611	response to wounding	19_GO:0050896 response to stimulus	-3.2	CD44|DGKG|F13A1|TNC|ITGB4|MDK|PAX6|SERPINA10|ANO6	Malignant
GO:1902652	secondary alcohol metabolic process	19_GO:0008152 metabolic process	-3.2	ABCA1|ACLY|CYP2D6|G6PD|SOAT2	Malignant
GO:0097190	apoptotic signaling pathway	19_GO:0023052 signaling	-3.1	ATP2A1|BRCA2|ERCC6|FGFR3|KRT18|MSH2|CD24	Malignant
GO:0090407	organophosphate biosynthetic process	19_GO:0008152 metabolic process	-3.1	ACLY|DGKG|G6PD|PFAS|PIGH|PIK3C2B|PIK3C3|SLC25A13|LPIN1|FCSK	Malignant
GO:0099536	synaptic signaling	19_GO:0023052 signaling	-3.1	CHRNA3|GRM7|ATXN3|P2RX3|TRPV1|UNC13A|ERC1|HRH4|SEZ6	Malignant
GO:1901699	cellular response to nitrogen compound	19_GO:0050896 response to stimulus	-3.1	APC|CHRNA3|P2RX3|PXN|TRPV1|BCAR1|SIRT2|LPIN1|SESN1|LARS1|HRH4	Malignant
GO:0016125	sterol metabolic process	19_GO:0008152 metabolic process	-3.1	ABCA1|ACLY|CYP2D6|G6PD|SOAT2	Malignant
GO:0002088	lens development in camera-type eye	19_GO:0032502 developmental process	-3	PAX6|WNT2B|PYGO2|UNC45B	Malignant
GO:0090090	negative regulation of canonical Wnt signaling pathway	19_GO:0023052 signaling	-3	APC|CTNND1|MDK|PTPRU|BICC1	Malignant
GO:0031669	cellular response to nutrient levels	19_GO:0050896 response to stimulus	-3	PIK3C3|PRKD1|WNT2B|MYH13|SESN1|LARS1	Malignant
GO:1905168	positive regulation of double-strand break repair via homologous recombination	19_GO:0048518 positive regulation of biological process	-2.9	ERCC6|TRRAP|MMS19	Malignant
GO:2000177	regulation of neural precursor cell proliferation	19_GO:0050789 regulation of biological process	-2.9	LRP2|MDK|PAX6|SIRT2	Malignant
GO:0018108	peptidyl-tyrosine phosphorylation	19_GO:0008152 metabolic process	-2.9	BCR|FGFR3|MAP2K7|HIPK3|SCYL1	Malignant
GO:0051054	positive regulation of DNA metabolic process	19_GO:0048518 positive regulation of biological process	-2.9	ERCC6|MSH2|MAP2K7|TRRAP|POLG2|LPIN1|MMS19	Malignant
GO:0007017	microtubule-based process	19_GO:0009987 cellular process	-2.9	BRCA2|ATXN3|PAX6|IFT88|MTCL1|CAMSAP2|DNAAF5|FYCO1|IFT20|EFHC1|DEUP1|CCDC63	Malignant
GO:0071417	cellular response to organonitrogen compound	19_GO:0050896 response to stimulus	-2.9	APC|P2RX3|PXN|TRPV1|BCAR1|SIRT2|LPIN1|SESN1|LARS1|HRH4	Malignant
GO:0031099	regeneration	19_GO:0032502 developmental process	-2.9	TNC|MDK|PTPRU|LPIN1|SERPINA10	Malignant
GO:0018212	peptidyl-tyrosine modification	19_GO:0008152 metabolic process	-2.9	BCR|FGFR3|MAP2K7|HIPK3|SCYL1	Malignant
GO:0097193	intrinsic apoptotic signaling pathway	19_GO:0023052 signaling	-2.9	ATP2A1|BRCA2|ERCC6|MSH2|CD24	Malignant
GO:0006281	DNA repair	19_GO:0050896 response to stimulus	-2.9	BRCA2|ERCC6|ATXN3|MSH2|RAD51B|TRRAP|POLG2|FAM111A|MMS19	Malignant
GO:0071496	cellular response to external stimulus	19_GO:0050896 response to stimulus	-2.8	ERCC6|PIK3C3|PRKD1|WNT2B|MYH13|SESN1|LARS1	Malignant
GO:0071827	plasma lipoprotein particle organization	19_GO:0032501 multicellular organismal process	-2.8	ABCA1|SOAT2|ABCA7	Malignant
GO:0070848	response to growth factor	19_GO:0050896 response to stimulus	-2.8	ZFHX3|CD44|FGFR3|LRP2|PRKD1|PXN|TRPV1|BCAR1|SIRT2	Malignant
GO:0060078	regulation of postsynaptic membrane potential	19_GO:0065007 biological regulation	-2.8	CHRNA3|P2RX3|TRPV1|SEZ6	Malignant
GO:0006468	protein phosphorylation	19_GO:0008152 metabolic process	-2.8	BCR|BRAF|FGFR3|MAP3K9|PIK3C3|PRKD1|MAP2K7|KSR1|HIPK3|ERC1|SCYL1	Malignant
GO:0006066	alcohol metabolic process	19_GO:0008152 metabolic process	-2.8	ABCA1|ACLY|CYP2D6|G6PD|SULT1A2|TKTL1|SOAT2	Malignant
GO:0007167	enzyme-linked receptor protein signaling pathway	19_GO:0023052 signaling	-2.7	APC|BRAF|CHRNA3|COL4A5|FGFR3|PRKD1|PXN|BCAR1|PTPRU|SIRT2	Malignant
GO:0071825	protein-lipid complex subunit organization	19_GO:0009987 cellular process	-2.7	ABCA1|SOAT2|ABCA7	Malignant
GO:0120162	positive regulation of cold-induced thermogenesis	19_GO:0048518 positive regulation of biological process	-2.7	APC|LPIN1|EBF2|TRPM8	Malignant
GO:0009408	response to heat	19_GO:0050896 response to stimulus	-2.7	ATXN3|P2RX3|MAP2K7|TRPV1	Malignant
GO:0006006	glucose metabolic process	19_GO:0008152 metabolic process	-2.7	G6PD|FOXK2|TKTL1|SLC25A13	Malignant
GO:2000378	negative regulation of reactive oxygen species metabolic process	19_GO:0048519 negative regulation of biological process	-2.7	BCR|G6PD|SIRT2	Malignant
GO:0034198	cellular response to amino acid starvation	19_GO:0050896 response to stimulus	-2.7	PRKD1|SESN1|LARS1	Malignant
GO:0006954	inflammatory response	19_GO:0050896 response to stimulus	-2.6	CD44|MDK|PRKD1|TRPV1|PSTPIP1|ADGRE2|SCYL1|HRH4|ANO6	Malignant
GO:0009266	response to temperature stimulus	19_GO:0050896 response to stimulus	-2.6	ATXN3|P2RX3|MAP2K7|TRPV1|TRPM8	Malignant
GO:0001655	urogenital system development	19_GO:0032502 developmental process	-2.6	TNC|LRP2|IFT88|BICC1|IFT20|PYGO2|CD24	Malignant
GO:1990928	response to amino acid starvation	19_GO:0050896 response to stimulus	-2.6	PRKD1|SESN1|LARS1	Malignant
GO:0000226	microtubule cytoskeleton organization	19_GO:0009987 cellular process	-2.6	BRCA2|ATXN3|PAX6|MTCL1|CAMSAP2|DNAAF5|EFHC1|DEUP1|CCDC63	Malignant
GO:0021700	developmental maturation	19_GO:0032502 developmental process	-2.6	ARCN1|BRCA2|FGFR3|G6PD|UNC13A|SEZ6	Malignant
GO:0021695	cerebellar cortex development	19_GO:0032502 developmental process	-2.6	ARCN1|MDK|SEZ6	Malignant
GO:0010506	regulation of autophagy	19_GO:0008152 metabolic process	-2.6	FOXK2|PIK3C3|PRKD1|SIRT2|MTCL1|SESN1|FYCO1	Malignant
GO:0010975	regulation of neuron projection development	19_GO:0032502 developmental process	-2.6	CHRNA3|DGKG|DCC|KEL|MDK|PRKD1|CAMSAP2|SEZ6	Malignant
GO:0030178	negative regulation of Wnt signaling pathway	19_GO:0023052 signaling	-2.6	APC|CTNND1|MDK|PTPRU|BICC1	Malignant
GO:0050804	modulation of chemical synaptic transmission	19_GO:0023052 signaling	-2.6	BCR|CHRNA3|DCC|GRM7|LAMA2|P2RX3|UNC13A|ERC1	Malignant
GO:2000179	positive regulation of neural precursor cell proliferation	19_GO:0048518 positive regulation of biological process	-2.6	LRP2|MDK|PAX6	Malignant
GO:0099177	regulation of trans-synaptic signaling	19_GO:0023052 signaling	-2.6	BCR|CHRNA3|DCC|GRM7|LAMA2|P2RX3|UNC13A|ERC1	Malignant
GO:0010256	endomembrane system organization	19_GO:0009987 cellular process	-2.6	ABCA1|PIK3C3|PRKD1|ABCA7|ARFGEF1|SIRT2|LPIN1|VPS33B|ANO6	Malignant
GO:0051052	regulation of DNA metabolic process	19_GO:0008152 metabolic process	-2.6	BRCA2|ERCC6|MSH2|MAP2K7|TRRAP|POLG2|LPIN1|NAT10|MMS19	Malignant
GO:0007586	digestion	19_GO:0032501 multicellular organismal process	-2.6	MDK|PRSS3|SOAT2|SLC26A7	Malignant
GO:0000165	MAPK cascade	19_GO:0023052 signaling	-2.5	BRAF|ERCC6|FGFR3|MAP3K9|MAP2K7	Malignant
GO:0010721	negative regulation of cell development	19_GO:0032502 developmental process	-2.5	DCC|PAX6|TRPV1|SIRT2|PRTG	Malignant
GO:0034329	cell junction assembly	19_GO:0009987 cellular process	-2.5	APC|BCR|CTNND1|ITGB4|TJP1|TLN2	Malignant
GO:0048640	negative regulation of developmental growth	19_GO:0040007 growth	-2.5	DCC|FGFR3|G6PD|SPAG9	Malignant
GO:0044282	small molecule catabolic process	19_GO:0008152 metabolic process	-2.5	EHHADH|FOXK2|SULT1A2|TKTL1|LPIN1|ADA2|AGXT2	Malignant
GO:0097006	regulation of plasma lipoprotein particle levels	19_GO:0050789 regulation of biological process	-2.5	ABCA1|SOAT2|ABCA7	Malignant
GO:0046486	glycerolipid metabolic process	19_GO:0008152 metabolic process	-2.5	DGKG|PIGH|PIK3C2B|PIK3C3|LPIN1|OSBPL10|NKX2-3	Malignant
GO:0008610	lipid biosynthetic process	19_GO:0008152 metabolic process	-2.4	ACLY|CYP2D6|DGKG|G6PD|PIGH|PIK3C2B|PIK3C3|PRKD1|LPIN1	Malignant
GO:0007610	behavior	19_GO:0032501 multicellular organismal process	-2.4	ARCN1|CHRNA3|MDK|P2RX3|TRPV1|ABCA7|IFT20|SEZ6|FOXO6	Malignant
GO:0071363	cellular response to growth factor stimulus	19_GO:0050896 response to stimulus	-2.4	CD44|FGFR3|LRP2|PRKD1|PXN|TRPV1|BCAR1|SIRT2	Malignant
GO:1901615	organic hydroxy compound metabolic process	19_GO:0008152 metabolic process	-2.4	ABCA1|ACLY|CYP2D6|G6PD|LRP2|SULT1A2|TKTL1|SOAT2	Malignant
GO:0051346	negative regulation of hydrolase activity	19_GO:0065007 biological regulation	-2.4	CD44|COL7A1|ITIH1|LPA|ARFGEF1|LPIN1|SERPINA10	Malignant
GO:0030855	epithelial cell differentiation	19_GO:0032502 developmental process	-2.4	BCR|DMBT1|KRT86|PAX6|TJP1|SCEL|IFT20|DEUP1|CD24	Malignant
GO:0030301	cholesterol transport	19_GO:0051179 localization	-2.3	ABCA1|SOAT2|ABCA7	Malignant
GO:0043408	regulation of MAPK cascade	19_GO:0023052 signaling	-2.3	BRAF|CD44|FGFR3|MAP2K7|KSR1|SPAG9|HIPK3|ABCA7|HRH4|CD24	Malignant
GO:0007043	cell-cell junction assembly	19_GO:0009987 cellular process	-2.3	APC|CTNND1|TJP1|TLN2	Malignant
GO:0002285	lymphocyte activation involved in immune response	19_GO:0002376 immune system process	-2.3	CD1C|MDK|MSH2|NKX2-3	Malignant
GO:1901137	carbohydrate derivative biosynthetic process	19_GO:0008152 metabolic process	-2.3	ACLY|G6PD|PFAS|PIGH|GALNT4|SLC25A13|GALNT5|ADA2|FCSK	Malignant
GO:0001822	kidney development	19_GO:0032502 developmental process	-2.3	LRP2|IFT88|BICC1|IFT20|PYGO2|CD24	Malignant
GO:0061564	axon development	19_GO:0032502 developmental process	-2.3	DCC|GRM7|TNC|LAMA2|PAX6|CAMSAP2|MYPN	Malignant
GO:0050808	synapse organization	19_GO:0009987 cellular process	-2.3	COL4A5|TNC|PPFIBP2|UNC13A|ERC1|SEZ6	Malignant
GO:0061061	muscle structure development	19_GO:0032502 developmental process	-2.3	ZFHX3|KEL|LAMA2|LRP2|SPAG9|MYPN|IFT20|UNC45B	Malignant
GO:0046474	glycerophospholipid biosynthetic process	19_GO:0008152 metabolic process	-2.3	DGKG|PIGH|PIK3C2B|PIK3C3|LPIN1	Malignant
GO:0006650	glycerophospholipid metabolic process	19_GO:0008152 metabolic process	-2.3	DGKG|PIGH|PIK3C2B|PIK3C3|LPIN1|OSBPL10	Malignant
GO:0031100	animal organ regeneration	19_GO:0032502 developmental process	-2.3	PTPRU|LPIN1|SERPINA10	Malignant
GO:0051272	positive regulation of cellular component movement	19_GO:0051179 localization	-2.3	APC|ATP2A1|MDK|PRKD1|TJP1|SPAG9|BCAR1|ELP3|ANO6	Malignant
GO:0043410	positive regulation of MAPK cascade	19_GO:0023052 signaling	-2.2	BRAF|CD44|FGFR3|MAP2K7|KSR1|SPAG9|ABCA7|CD24	Malignant
GO:0007281	germ cell development	19_GO:0022414 reproductive process	-2.2	BRCA2|MDK|MSH2|OSBP2|PYGO2|CCDC63	Malignant
GO:0072001	renal system development	19_GO:0032502 developmental process	-2.2	LRP2|IFT88|BICC1|IFT20|PYGO2|CD24	Malignant
GO:0000018	regulation of DNA recombination	19_GO:0008152 metabolic process	-2.2	ERCC6|MSH2|TRRAP|MMS19	Malignant
GO:0007160	cell-matrix adhesion	19_GO:0009987 cellular process	-2.2	BCR|CD44|ITGB4|PXN	Malignant
GO:0033555	multicellular organismal response to stress	19_GO:0032501 multicellular organismal process	-2.2	MDK|P2RX3|TRPV1	Malignant
GO:0008630	intrinsic apoptotic signaling pathway in response to DNA damage	19_GO:0023052 signaling	-2.2	BRCA2|ERCC6|MSH2	Malignant
GO:0080135	regulation of cellular response to stress	19_GO:0050896 response to stimulus	-2.2	BRCA2|CD44|ERCC6|ATXN3|MAP2K7|TRRAP|BCLAF1|HIPK3|ABCA7|MMS19	Malignant
GO:0030216	keratinocyte differentiation	19_GO:0032502 developmental process	-2.2	BCR|KRT86|PAX6|SCEL	Malignant
GO:0006974	cellular response to DNA damage stimulus	19_GO:0050896 response to stimulus	-2.2	APC|BRCA2|ERCC6|ATXN3|MSH2|RAD51B|TRRAP|POLG2|FAM111A|MMS19	Malignant
GO:0048732	gland development	19_GO:0032502 developmental process	-2.2	TNC|MDK|PAX6|SERPINA10|WLS|PYGO2|NKX2-3	Malignant
GO:0120031	plasma membrane bounded cell projection assembly	19_GO:0009987 cellular process	-2.2	ITGB4|IFT88|DNAAF5|IFT20|CCDC63|ANO6|SPATA13	Malignant
GO:0006935	chemotaxis	19_GO:0040011 locomotion	-2.2	DCC|LAMA2|MDK|PAX6|BCAR1|ADGRE2|MYPN|ANO6	Malignant
GO:0022604	regulation of cell morphogenesis	19_GO:0032502 developmental process	-2.2	CD44|MDK|SPAG9|UNC13A|GRIP1|ATP10A	Malignant
GO:0042330	taxis	19_GO:0040011 locomotion	-2.2	DCC|LAMA2|MDK|PAX6|BCAR1|ADGRE2|MYPN|ANO6	Malignant
GO:2001020	regulation of response to DNA damage stimulus	19_GO:0050896 response to stimulus	-2.2	BRCA2|CD44|ERCC6|TRRAP|BCLAF1|MMS19	Malignant
GO:0010569	regulation of double-strand break repair via homologous recombination	19_GO:0050896 response to stimulus	-2.2	ERCC6|TRRAP|MMS19	Malignant
GO:0009416	response to light stimulus	19_GO:0050896 response to stimulus	-2.2	BRCA2|ERCC6|MSH2|MAP2K7|ABCA7|IFT20	Malignant
GO:0050766	positive regulation of phagocytosis	19_GO:0051179 localization	-2.1	BCR|ABCA7|ANO6	Malignant
GO:0090150	establishment of protein localization to membrane	19_GO:0051179 localization	-2.1	BRAF|KRT18|GRIP1|RTP1|CD24	Malignant
GO:0050768	negative regulation of neurogenesis	19_GO:0032502 developmental process	-2.1	DCC|PAX6|SIRT2|PRTG	Malignant
GO:0070374	positive regulation of ERK1 and ERK2 cascade	19_GO:0023052 signaling	-2.1	BRAF|CD44|FGFR3|MAP2K7|ABCA7	Malignant
GO:0022600	digestive system process	19_GO:0032501 multicellular organismal process	-2.1	MDK|SOAT2|SLC26A7	Malignant
GO:0019318	hexose metabolic process	19_GO:0008152 metabolic process	-2.1	G6PD|FOXK2|TKTL1|SLC25A13	Malignant
GO:0048015	phosphatidylinositol-mediated signaling	19_GO:0023052 signaling	-2.1	PIK3C2B|PIK3C3|SIRT2	Malignant
GO:0045017	glycerolipid biosynthetic process	19_GO:0008152 metabolic process	-2.1	DGKG|PIGH|PIK3C2B|PIK3C3|LPIN1	Malignant
GO:0030031	cell projection assembly	19_GO:0009987 cellular process	-2.1	ITGB4|IFT88|DNAAF5|IFT20|CCDC63|ANO6|SPATA13	Malignant
GO:0051961	negative regulation of nervous system development	19_GO:0032502 developmental process	-2.1	DCC|PAX6|SIRT2|PRTG	Malignant
GO:0034764	positive regulation of transmembrane transport	19_GO:0051179 localization	-2.1	ATP2A1|BRAF|G6PD|P2RX3|ANO6	Malignant
GO:0009725	response to hormone	19_GO:0050896 response to stimulus	-2.1	APC|LRP2|MDK|PXN|TRPV1|BCAR1|PTPRU|LPIN1|MMS19|CD24	Malignant
GO:0030902	hindbrain development	19_GO:0032502 developmental process	-2.1	ARCN1|MDK|WLS|SEZ6	Malignant
GO:0007188	adenylate cyclase-modulating G protein-coupled receptor signaling pathway	19_GO:0023052 signaling	-2.1	ABCA1|GRM7|MC5R|ADGRE2|HRH4	Malignant
GO:1903036	positive regulation of response to wounding	19_GO:0048518 positive regulation of biological process	-2.1	MDK|ARFGEF1|ANO6	Malignant
GO:0120161	regulation of cold-induced thermogenesis	19_GO:0032501 multicellular organismal process	-2.1	APC|LPIN1|EBF2|TRPM8	Malignant
GO:0009411	response to UV	19_GO:0050896 response to stimulus	-2.1	BRCA2|ERCC6|MSH2|MAP2K7	Malignant
GO:0051053	negative regulation of DNA metabolic process	19_GO:0048519 negative regulation of biological process	-2.1	BRCA2|ERCC6|MSH2|NAT10	Malignant
GO:0048017	inositol lipid-mediated signaling	19_GO:0023052 signaling	-2.1	PIK3C2B|PIK3C3|SIRT2	Malignant
GO:0046942	carboxylic acid transport	19_GO:0051179 localization	-2.1	LRP2|TRPV1|SLC25A13|ABCC11|SLC26A7	Malignant
GO:0044283	small molecule biosynthetic process	19_GO:0008152 metabolic process	-2	ACLY|CYP2D6|G6PD|PSPH|SLC25A13|ADA2|AGXT2	Malignant
